# Supplementary material for: A Pharmacogenetic Panel-Based Prediction of the Clinical Outcomes in Elderly Patients with Coronary Artery Disease
Source: Pharmaceutics. 2024 Aug 17;16(8):1079. doi: 10.3390/pharmaceutics16081079 (PMC11359157; doi:10.3390/pharmaceutics16081079)
Supplement: Supplementary file 1 [file pharmaceutics-16-01079-s001.zip]

Archive with 1 entries (1 files):
- pharmaceutics-3136223-supplementary.pdf
